# Supplementary material for: Dilithium hexa­hydroxidostannate(IV) dihydrate, a second monoclinic modification with a layer structure
Source: Acta Crystallogr Sect E Struct Rep Online. 2013 Apr 5;69(Pt 5):i25. doi: 10.1107/S1600536813008416 (PMC3647783; doi:10.1107/S1600536813008416)
Supplement: Supplementary file 1 [file e-69-00i25-sup1.cif]

##############################################################################
#                                                                            #
# This CIF contains the data in a paper accepted for publication in          #
# Acta Crystallographica Section E. It conforms to the requirements of       #
# Notes for Authors for Acta Crystallographica Section E, and has been       #
# peer reviewed under the auspices of the IUCr Commission on Journals.       #
#                                                                            #
# Full details of the Crystallographic Information File format               #
# are given in the paper "The Crystallographic Information File (CIF):       #
# a New Standard Archive File for Crystallography" by S. R. Hall, F. H.      #
# Allen and I. D. Brown [Acta Cryst. (1991), A47, 655-685].                  #
#                                                                            #
# The current version of the core CIF dictionary is obtainable from          #
# ftp://ftp.iucr.org/pub/cif_core.dic.                                       #
#                                                                            #
# Software is freely available for graphical display of the structure(s)     #
# in this CIF. For information consult the CIF software page                 #
# http://www.iucr.org/resources/cif/software.                                #
#                                                                            #
# This file may be used for bona fide research purposes within the           #
# scientific community so long as proper attribution is given to the journal # 
# article from which it was obtained.                                        #
#                                                                            #
##############################################################################
data_I
_audit_creation_method     SHELXL-97
_chemical_name_systematic
;
Dilithium hexahydroxidostannate(IV) dihydrate
;
_chemical_name_common     ?
_chemical_formula_moiety     ?
_chemical_formula_sum     'H10 Li2 O8 Sn'
_chemical_formula_iupac     'Li2 [Sn (O H)6], 2H2 O'
_chemical_formula_weight     270.65
_chemical_melting_point     ?
_symmetry_cell_setting     monoclinic
_symmetry_space_group_name_H-M     'P 21/c'
_symmetry_space_group_name_Hall     '-P 2ybc'
loop_
    _symmetry_equiv_pos_as_xyz
    'x, y, z'
    '-x, y+1/2, -z+1/2'
    '-x, -y, -z'
    'x, -y-1/2, z-1/2'
_cell_length_a     6.1028(2)
_cell_length_b     10.4708(3)
_cell_length_c     6.0003(2)
_cell_angle_alpha     90.00
_cell_angle_beta     118.2490(10)
_cell_angle_gamma     90.00
_cell_volume     337.760(19)
_cell_formula_units_Z     2
_cell_measurement_reflns_used     9252
_cell_measurement_theta_min     3.79
_cell_measurement_theta_max     33.24
_cell_measurement_temperature     100(2)
_exptl_crystal_description     block
_exptl_crystal_colour     colourless
_exptl_crystal_size_max     0.15
_exptl_crystal_size_mid     0.14
_exptl_crystal_size_min     0.11
_exptl_crystal_density_diffrn     2.661
_exptl_crystal_density_meas     ?
_exptl_crystal_density_method     'not measured'
_exptl_crystal_F_000     260
_exptl_absorpt_coefficient_mu     3.778
_exptl_absorpt_correction_type     multi-scan
_exptl_absorpt_process_details     '(<i>SADABS</i>; Bruker, 2009)'
_exptl_absorpt_correction_T_min     0.6011
_exptl_absorpt_correction_T_max     0.6813
_exptl_special_details     ?
_diffrn_ambient_temperature     100(2)
_diffrn_radiation_type     MoK\a
_diffrn_radiation_wavelength     0.71073
_diffrn_radiation_source     'fine-focus sealed tube'
_diffrn_radiation_monochromator     graphite
_diffrn_measurement_device_type     'Bruker APEXII CCD'
_diffrn_measurement_method     'phi and omega scans'
_diffrn_detector_area_resol_mean     ?
_diffrn_reflns_number     11484
_diffrn_reflns_av_R_equivalents     0.0236
_diffrn_reflns_av_sigmaI/netI     0.0100
_diffrn_reflns_theta_min     3.79
_diffrn_reflns_theta_max     30.00
_diffrn_reflns_theta_full     30.00
_diffrn_measured_fraction_theta_max     0.999
_diffrn_measured_fraction_theta_full     0.999
_diffrn_reflns_limit_h_min     -8
_diffrn_reflns_limit_h_max     8
_diffrn_reflns_limit_k_min     -14
_diffrn_reflns_limit_k_max     14
_diffrn_reflns_limit_l_min     -8
_diffrn_reflns_limit_l_max     8
_refine_special_details
;
A suitable single-crystal was selected under a polarization microscope and
mounted on a 50 \mm MicroMesh MiTeGen Micromount^TM^ using FROMBLIN Y
perfluoropolyether (LVAC 16/6, Aldrich).
Refinement of <i>F</i>^2^ against ALL reflections. The weighted <i>R</i>-factor
<i>wR</i> and goodness of fit <i>S</i> are based on <i>F</i>^2^, conventional
<i>R</i>-factors <i>R</i> are based on <i>F</i>, with <i>F</i> set to zero for
negative <i>F</i>^2^. The threshold expression of <i>F</i>^2^ >
\s(<i>F</i>^2^) is used only for calculating <i>R</i>-factors(gt) <i>etc</i>.
and is not relevant to the choice of reflections for refinement.
<i>R</i>-factors based on <i>F</i>^2^ are statistically about twice as large
as those based on <i>F</i>, and <i>R</i>- factors based on ALL data will be
even larger.
;
_reflns_number_total     986
_reflns_number_gt     964
_reflns_threshold_expression     I>2sigma(I)
_refine_ls_structure_factor_coef     Fsqd
_refine_ls_matrix_type     full
_refine_ls_R_factor_all     0.0134
_refine_ls_R_factor_gt     0.0130
_refine_ls_wR_factor_gt     0.0321
_refine_ls_wR_factor_ref     0.0323
_refine_ls_goodness_of_fit_ref     1.091
_refine_ls_restrained_S_all     1.091
_refine_ls_number_reflns     986
_refine_ls_number_parameters     54
_refine_ls_number_restraints     0
_refine_ls_hydrogen_treatment     constr
_refine_ls_weighting_scheme     calc
_refine_ls_weighting_details
         'calc w=1/[\s^2^(Fo^2^)+(0.0111P)^2^+0.5571P] where P=(Fo^2^+2Fc^2^)/3'
_atom_sites_solution_hydrogens     geom
_atom_sites_solution_primary     direct
_atom_sites_solution_secondary     difmap
_refine_ls_shift/su_max     0.000
_refine_ls_shift/su_mean     0.000
_refine_diff_density_max     0.363
_refine_diff_density_min     -0.386
_refine_ls_extinction_method     'SHELXL97 (Sheldrick, 2008)'
_refine_ls_extinction_coef     0.0094(10)
_refine_ls_extinction_expression
                                  'Fc^*^=kFc[1+0.001xFc^2^\l^3^/sin(2\q)]^-1/4^'
loop_
    _atom_type_symbol
    _atom_type_description
    _atom_type_scat_dispersion_real
    _atom_type_scat_dispersion_imag
    _atom_type_scat_source
    'Li' 'Li' -0.0003 0.0001
                         'International Tables Vol C Tables 4.2.6.8 and 6.1.1.4'
    'H' 'H' 0.0000 0.0000
                         'International Tables Vol C Tables 4.2.6.8 and 6.1.1.4'
    'O' 'O' 0.0106 0.0060
                         'International Tables Vol C Tables 4.2.6.8 and 6.1.1.4'
    'Sn' 'Sn' -0.6537 1.4246
                         'International Tables Vol C Tables 4.2.6.8 and 6.1.1.4'
_computing_data_collection     'APEX2 (Bruker, 2009)'
_computing_cell_refinement     'SAINT (Bruker, 2009)'
_computing_data_reduction     'SAINT (Bruker, 2009)'
_computing_structure_solution     'SHELXS97 (Sheldrick, 2008)'
_computing_structure_refinement     'SHELXL97 (Sheldrick, 2008)'
_computing_molecular_graphics
          'DIAMOND (Brandenburg, 2006) and Mercury (Macrae <i>et al.</i>, 2008)'
_computing_publication_material     'SHELXTL (Sheldrick, 2008)'
loop_
    _atom_site_type_symbol
    _atom_site_label
    _atom_site_fract_x
    _atom_site_fract_y
    _atom_site_fract_z
    _atom_site_U_iso_or_equiv
    _atom_site_adp_type
    _atom_site_calc_flag
    _atom_site_refinement_flags
    _atom_site_occupancy
    _atom_site_symmetry_multiplicity
    _atom_site_disorder_assembly
    _atom_site_disorder_group
    Sn Sn1 0.5000 0.5000 0.5000 0.00669(7) Uani d S 1 2 . .
    O O1 0.5924(2) 0.61350(11) 0.2773(2) 0.0092(2) Uani d . 1 1 . .
    H H1 0.4344 0.6208 0.1278 0.045(4) Uiso d R 1 1 . .
    O O2 0.2930(2) 0.38228(11) 0.1944(2) 0.0092(2) Uani d . 1 1 . .
    H H2 0.3438 0.2947 0.2061 0.045(4) Uiso d R 1 1 . .
    O O3 0.1780(2) 0.60408(11) 0.3926(2) 0.0088(2) Uani d . 1 1 . .
    H H3 0.1965 0.6930 0.3659 0.045(4) Uiso d R 1 1 . .
    Li Li1 0.8284(5) 0.5657(3) 0.1561(6) 0.0123(5) Uani d . 1 1 . .
    O O4 0.8497(2) 0.37229(11) 0.1795(2) 0.0101(2) Uani d . 1 1 . .
    H H41 0.8643 0.3771 0.3458 0.045(4) Uiso d R 1 1 . .
    H H42 1.0175 0.3651 0.2071 0.045(4) Uiso d R 1 1 . .
loop_
    _atom_site_aniso_label
    _atom_site_aniso_U_11
    _atom_site_aniso_U_22
    _atom_site_aniso_U_33
    _atom_site_aniso_U_12
    _atom_site_aniso_U_13
    _atom_site_aniso_U_23
    Sn1 0.00660(8) 0.00674(9) 0.00670(9) 0.00001(4) 0.00314(6) 0.00009(5)
    O1 0.0091(5) 0.0103(5) 0.0081(5) -0.0009(4) 0.0039(4) 0.0007(4)
    O2 0.0096(5) 0.0088(5) 0.0084(5) 0.0005(4) 0.0035(4) -0.0003(4)
    O3 0.0085(5) 0.0075(5) 0.0107(5) 0.0006(4) 0.0047(4) 0.0006(4)
    Li1 0.0136(12) 0.0121(13) 0.0117(13) -0.0001(10) 0.0063(11) -0.0006(10)
    O4 0.0094(5) 0.0116(5) 0.0096(5) -0.0002(4) 0.0048(4) -0.0004(4)
_geom_special_details
;
All e.s.d.'s (except the e.s.d. in the dihedral angle between two l.s. planes)
are estimated using the full covariance matrix. The cell e.s.d.'s are taken
into account individually in the estimation of e.s.d.'s in distances, angles
and torsion angles; correlations between e.s.d.'s in cell parameters are only
used when they are defined by crystal symmetry. An approximate (isotropic)
treatment of cell e.s.d.'s is used for estimating e.s.d.'s involving l.s.
planes.
;
loop_
    _geom_bond_atom_site_label_1
    _geom_bond_atom_site_label_2
    _geom_bond_site_symmetry_2
    _geom_bond_distance
    _geom_bond_publ_flag
    Sn1 O1 3_666 2.0567(11) ?
    Sn1 O1 . 2.0567(11) yes
    Sn1 O3 3_666 2.0654(11) ?
    Sn1 O3 . 2.0654(11) yes
    Sn1 O2 3_666 2.0699(11) ?
    Sn1 O2 . 2.0699(11) yes
    O1 Li1 . 1.961(3) yes
    O1 H1 . 0.9600 ?
    O2 Li1 3_665 1.948(3) yes
    O2 H2 . 0.9600 ?
    O3 Li1 1_455 1.965(3) yes
    O3 H3 . 0.9600 ?
    Li1 O2 3_665 1.948(3) ?
    Li1 O3 1_655 1.965(3) ?
    Li1 O4 . 2.030(3) yes
    O4 H41 . 0.9600 ?
    O4 H42 . 0.9600 ?
loop_
    _geom_angle_atom_site_label_1
    _geom_angle_atom_site_label_2
    _geom_angle_atom_site_label_3
    _geom_angle_site_symmetry_1
    _geom_angle_site_symmetry_3
    _geom_angle
    _geom_angle_publ_flag
    O1 Sn1 O1 3_666 . 180.0 ?
    O1 Sn1 O3 3_666 3_666 90.31(4) ?
    O1 Sn1 O3 . 3_666 89.69(4) ?
    O1 Sn1 O3 3_666 . 89.69(4) ?
    O1 Sn1 O3 . . 90.31(4) ?
    O3 Sn1 O3 3_666 . 180.0 ?
    O1 Sn1 O2 3_666 3_666 90.49(4) ?
    O1 Sn1 O2 . 3_666 89.51(4) ?
    O3 Sn1 O2 3_666 3_666 86.92(4) ?
    O3 Sn1 O2 . 3_666 93.08(4) ?
    O1 Sn1 O2 3_666 . 89.51(4) ?
    O1 Sn1 O2 . . 90.49(4) ?
    O3 Sn1 O2 3_666 . 93.08(4) ?
    O3 Sn1 O2 . . 86.92(4) ?
    O2 Sn1 O2 3_666 . 180.0 ?
    Li1 O1 Sn1 . . 124.68(10) ?
    Li1 O1 H1 . . 105.2 ?
    Sn1 O1 H1 . . 101.0 ?
    Li1 O2 Sn1 3_665 . 123.42(11) ?
    Li1 O2 H2 3_665 . 106.9 ?
    Sn1 O2 H2 . . 117.6 ?
    Li1 O3 Sn1 1_455 . 131.67(10) ?
    Li1 O3 H3 1_455 . 104.5 ?
    Sn1 O3 H3 . . 113.2 ?
    O2 Li1 O1 3_665 . 110.99(15) ?
    O2 Li1 O3 3_665 1_655 116.79(15) ?
    O1 Li1 O3 . 1_655 114.65(15) ?
    O2 Li1 O4 3_665 . 109.44(15) ?
    O1 Li1 O4 . . 105.27(14) ?
    O3 Li1 O4 1_655 . 98.16(13) ?
    Li1 O4 H41 . . 89.5 ?
    Li1 O4 H42 . . 96.8 ?
    H41 O4 H42 . . 105.0 ?
loop_
    _geom_hbond_atom_site_label_D
    _geom_hbond_atom_site_label_H
    _geom_hbond_atom_site_label_A
    _geom_hbond_site_symmetry_A
    _geom_hbond_distance_DH
    _geom_hbond_distance_HA
    _geom_hbond_distance_DA
    _geom_hbond_angle_DHA
    O1 H1 O4 3_665 0.96 1.84 2.7955(16) 173.2
    O2 H2 O1 2_645 0.96 1.93 2.8853(16) 173.4
    O3 H3 O4 2_655 0.96 1.90 2.8343(16) 164.0
    O4 H41 O3 3_666 0.96 1.72 2.6634(16) 167.2
    O4 H42 O2 1_655 0.96 1.73 2.6662(16) 164.8
_iucr_refine_instructions_details
;
TITL O008_0ma in P2(1)/c
CELL 0.71073   6.1028  10.4708   6.0003  90.000 118.249  90.000
ZERR       2   0.0002   0.0003   0.0002   0.000   0.001   0.000
LATT  1
SYMM -X, 0.5+Y, 0.5-Z
SFAC LI H O SN
UNIT 4 20 16 2
OMIT -3 60
OMIT 0 4 0
TEMP -173
ACTA
HTAB
HTAB O1 O4_$5
HTAB O2 O1_$4
HTAB O3 O4_$6
HTAB O4 O3_$7
HTAB O4 O2_$8
EQIV $5 -x+1, -y+1, -z
EQIV $6 -x+1, y+1/2, -z+1/2
EQIV $7 -x+1, -y+1, -z+1
EQIV $8 x+1, y, z
EQIV $4 -x+1, y-1/2, -z+1/2
L.S. 10
BOND $H
FMAP 2
PLAN 5
Size  0.15  0.14  0.11
WGHT    0.011100    0.557100
EXTI    0.009377
FVAR       0.93521   0.04515
MOLE   1
SN1   4    0.500000    0.500000    0.500000    10.50000    0.00660    0.00674 =
         0.00670    0.00009    0.00314    0.00001
O1    3    0.592426    0.613501    0.277287    11.00000    0.00911    0.01031 =
         0.00811    0.00070    0.00392   -0.00086
AFIX   3
H1    2    0.434435    0.620774    0.127751    11.00000   21.00000
AFIX   0
O2    3    0.293037    0.382275    0.194422    11.00000    0.00956    0.00882 =
         0.00841   -0.00034    0.00349    0.00047
AFIX   3
H2    2    0.343807    0.294679    0.206118    11.00000   21.00000
AFIX   0
O3    3    0.178006    0.604085    0.392600    11.00000    0.00855    0.00746 =
         0.01066    0.00058    0.00467    0.00065
AFIX   3
H3    2    0.196514    0.692957    0.365867    11.00000   21.00000
AFIX   0
LI1   1    0.828404    0.565707    0.156112    11.00000    0.01356    0.01211 =
         0.01167   -0.00062    0.00628   -0.00009
O4    3    0.849741    0.372290    0.179502    11.00000    0.00942    0.01158 =
         0.00962   -0.00043    0.00482   -0.00025
AFIX   3
H41   2    0.864336    0.377109    0.345762    11.00000   21.00000
H42   2    1.017559    0.365102    0.207059    11.00000   21.00000
HKLF 4
;
data_global
_journal_date_recd_electronic     2013-03-18
_journal_date_accepted     2013-03-27
_journal_name_full     'Acta Crystallographica, Section E'
_journal_year     2013
_journal_volume     69
_journal_issue      5
_journal_page_first     i25
_journal_page_last     i25
_journal_paper_category     QI
_journal_paper_doi     10.1107/S1600536813008416
_journal_coeditor_code     WM2733
_publ_contact_author_name     'Hans Reuter'
_publ_contact_author_address
;
Institut \"ur Chemie neuer Materialien
Universit\"at of Osnabr\"uck
Barbarastrasse 7
D-49069 Osnabr\"uck
Germany
;
_publ_contact_author_email     'hreuter@uos.de'
_publ_contact_author_fax     ?
_publ_contact_author_phone     '0541 969 2778'
_publ_section_title
;
Dilithium hexahydroxidostannate(IV) dihydrate, a second monoclinic modification
with a layer structure
;
loop_
    _publ_author_name
    _publ_author_footnote
    _publ_author_address
    'Kamaha, Shouassi' .
;
Institut f\"ur Chemie neuer Materialien
Strukturchemie
Universit\"at Osnabr\"uck
Barbarastrasse 7
D-49069 Osnabr\"uck
Germany
;
    'Reuter, Hans' .
;
Institut f\"ur Chemie neuer Materialien
Strukturchemie
Universit\"at Osnabr\"uck
Barbarastrasse 7
D-49069 Osnabr\"uck
Germany
;
