# Supplementary material for: Dilithium hexa­hydroxidostannate(IV) dihydrate, a second monoclinic modification with a layer structure
Source: Acta Crystallogr Sect E Struct Rep Online. 2013 Apr 5;69(Pt 5):i25. doi: 10.1107/S1600536813008416 (PMC3647783; doi:10.1107/S1600536813008416)
Supplement: Supplementary file 2 [file e-69-00i25-Isup2.hkl]

# 
# h,k,l, Fc-squared, Fo-squared, sigma(Fo-squared) and status flag 
# 
data_I
_shelx_title ' O008_0ma in P2(1)/c' 
_shelx_refln_list_code          4 
_shelx_F_calc_maximum      106.11 
_exptl_crystal_F_000       260.00 
_reflns_d_resolution_high  0.7108 
 
loop_ 
 _symmetry_equiv_pos_as_xyz 
 'x, y, z' 
 '-x, y+1/2, -z+1/2' 
 '-x, -y, -z' 
 'x, -y-1/2, z-1/2' 
 
_cell_length_a     6.1028 
_cell_length_b    10.4708 
_cell_length_c     6.0003 
_cell_angle_alpha  90.000 
_cell_angle_beta  118.249 
_cell_angle_gamma  90.000 
 
_shelx_F_squared_multiplier     1.000 
 
loop_ 
 _refln_index_h 
 _refln_index_k 
 _refln_index_l 
 _refln_F_squared_calc 
 _refln_F_squared_meas 
 _refln_F_squared_sigma 
 _refln_observed_status 
   1   0   0     7779.54     7562.50     73.58 o 
   2   0   0     2002.44     1798.66     15.00 o 
   3   0   0     8233.24     8333.64     69.95 o 
   4   0   0     1603.38     1637.92     15.01 o 
   5   0   0     1468.52     1466.72     14.41 o 
   6   0   0     2353.97     2412.64     24.77 o 
   7   0   0      401.42      431.70      6.47 o 
   1   1   0        9.21        5.32      0.32 o 
   2   1   0     2320.22     2577.21     14.97 o 
   3   1   0        1.44        1.60      0.29 o 
   4   1   0      169.62      166.67      1.70 o 
   5   1   0      120.40      116.03      1.38 o 
   6   1   0        2.74        5.20      0.59 o 
   7   1   0       30.07       33.01      1.12 o 
   0   2   0    11129.11    11660.23    167.22 o 
   1   2   0     7265.61     7212.06     48.34 o 
   2   2   0     5176.30     5126.28     29.02 o 
   3   2   0     5169.71     5193.82     29.01 o 
   4   2   0     2870.15     2882.55     18.00 o 
   5   2   0     1889.49     1898.28     13.05 o 
   6   2   0     1742.73     1743.87     13.14 o 
   7   2   0     1053.03     1086.23     12.18 o 
   1   3   0        0.11       -0.42      0.28 o 
   2   3   0     1870.25     2140.40     12.41 o 
   3   3   0        5.91        9.45      0.44 o 
   4   3   0      129.71      127.52      1.36 o 
   5   3   0      120.79      119.98      1.43 o 
   6   3   0        7.11        8.85      0.67 o 
   7   3   0       43.91       48.18      1.50 o 
   1   4   0     5749.86     5639.95     32.18 o 
   2   4   0     8104.36     8391.90     46.07 o 
   3   4   0     2269.35     2232.39     12.85 o 
   4   4   0     4135.94     4087.38     26.52 o 
   5   4   0     2493.57     2464.42     17.31 o 
   6   4   0     1095.90     1100.29      8.96 o 
   7   4   0     2022.23     2057.92     23.83 o 
   1   5   0       35.45       30.99      0.59 o 
   2   5   0      688.88      740.74      4.54 o 
   3   5   0        3.42        5.47      0.41 o 
   4   5   0      105.90      109.81      1.34 o 
   5   5   0       97.90       93.71      1.39 o 
   6   5   0        0.20        1.25      0.63 o 
   7   5   0       15.35       19.50      1.46 o 
   0   6   0     1769.93     1721.42     13.73 o 
   1   6   0     4092.71     4110.03     23.80 o 
   2   6   0     4723.58     4711.01     27.76 o 
   3   6   0     2216.60     2212.81     14.72 o 
   4   6   0     2583.79     2540.54     18.81 o 
   5   6   0     2219.28     2140.52     17.14 o 
   6   6   0     1063.90     1056.89     10.09 o 
   1   7   0        2.26        3.08      0.39 o 
   2   7   0      986.83      963.74      6.12 o 
   3   7   0        9.08       10.21      0.65 o 
   4   7   0      145.61      136.89      1.80 o 
   5   7   0      125.18      125.33      1.96 o 
   6   7   0       11.81       11.93      0.91 o 
   0   8   0     7910.61     7953.03     73.79 o 
   1   8   0     3390.45     3362.35     22.28 o 
   2   8   0     1914.48     1945.21     13.70 o 
   3   8   0     2369.75     2369.47     20.50 o 
   4   8   0     1294.55     1286.45     11.61 o 
   5   8   0     1340.94     1305.19     12.62 o 
   6   8   0     1115.03     1122.56     10.96 o 
   1   9   0        0.32        2.23      0.50 o 
   2   9   0       57.03       58.64      1.51 o 
   3   9   0       11.01       13.93      0.79 o 
   4   9   0        9.33        9.82      0.79 o 
   5   9   0       21.01       21.50      1.05 o 
   0  10   0     3733.73     3730.53     45.62 o 
   1  10   0     2445.57     2453.47     21.49 o 
   2  10   0     1526.46     1512.93     14.18 o 
   3  10   0     1726.40     1695.30     15.88 o 
   4  10   0     1227.07     1198.44     11.62 o 
   5  10   0      816.83      805.15      8.95 o 
   1  11   0        0.28        2.10      0.63 o 
   2  11   0      376.75      361.21      4.40 o 
   3  11   0        4.69        4.64      0.79 o 
   4  11   0       77.22       74.01      1.77 o 
   5  11   0       69.68       67.89      2.19 o 
   0  12   0      565.78      559.59     12.55 o 
   1  12   0     1349.27     1341.31     15.71 o 
   2  12   0     1699.37     1653.37     19.12 o 
   3  12   0     1181.25     1180.04     14.23 o 
   4  12   0     1264.58     1263.50     17.57 o 
   1  13   0        7.36        8.76      1.11 o 
   2  13   0        1.22        1.80      0.99 o 
   3  13   0       13.19       14.87      1.40 o 
   0  14   0      529.54      534.83     10.40 o 
   1  14   0      845.83      862.21     10.86 o 
   2  14   0     1187.46     1228.78     17.01 o 
  -7   1   1     1951.45     1951.23     17.45 o 
  -6   1   1     2108.54     2093.98     15.01 o 
  -5   1   1     2448.36     2446.68     16.65 o 
  -4   1   1     1809.61     1798.16     11.01 o 
  -3   1   1     2596.38     2457.03     14.59 o 
  -2   1   1     7229.53     7047.83     46.75 o 
  -1   1   1     7948.14     7809.86     64.10 o 
   0   1   1     8293.79     8240.74     68.23 o 
   1   1   1     6392.84     6420.17     38.13 o 
   2   1   1     4724.22     4725.83     26.72 o 
   3   1   1     7193.51     7265.26     41.91 o 
   4   1   1     4066.67     4036.09     26.00 o 
   5   1   1     1149.29     1139.05      8.42 o 
   6   1   1     1167.27     1179.78     10.18 o 
   7   1   1      847.33      852.59     12.44 o 
  -7   2   1        0.05        1.67      0.66 o 
  -6   2   1       26.99       28.45      0.87 o 
  -5   2   1      467.82      440.66      3.54 o 
  -4   2   1      100.33       91.90      1.01 o 
  -3   2   1      497.77      518.49      3.31 o 
  -2   2   1      910.36      989.58      6.23 o 
  -1   2   1       22.23        9.85      0.54 o 
   0   2   1       27.52       14.29      0.55 o 
   1   2   1     1409.47     1500.61      8.71 o 
   2   2   1      101.33      124.97      1.32 o 
   3   2   1        5.46        9.36      0.50 o 
   4   2   1       15.57       16.55      0.75 o 
   5   2   1      377.95      375.99      3.37 o 
   6   2   1       44.06       47.34      1.25 o 
  -7   3   1      838.25      847.87      9.08 o 
  -6   3   1     1620.41     1607.59     12.26 o 
  -5   3   1     2518.60     2559.08     17.09 o 
  -4   3   1     4776.08     4799.58     29.46 o 
  -3   3   1     6620.51     6825.44     38.51 o 
  -2   3   1     4847.15     4789.01     29.65 o 
  -1   3   1     6280.73     6293.36     43.63 o 
   0   3   1     6898.29     6928.26     44.17 o 
   1   3   1     6082.99     5980.74     35.22 o 
   2   3   1     4972.97     5035.29     29.89 o 
   3   3   1     1648.29     1618.37     10.10 o 
   4   3   1     1659.30     1690.01     11.78 o 
   5   3   1     2392.52     2376.79     18.07 o 
   6   3   1     1360.75     1378.65     11.06 o 
  -7   4   1       19.93       23.47      1.08 o 
  -6   4   1       10.82       12.51      0.78 o 
  -5   4   1       13.16       13.99      0.61 o 
  -4   4   1      137.21      131.76      1.44 o 
  -3   4   1      138.35      144.27      1.21 o 
  -2   4   1       59.06       59.10      0.74 o 
  -1   4   1      133.17      153.75      1.50 o 
   0   4   1      266.55      286.58      1.99 o 
   1   4   1       63.55       71.26      0.97 o 
   2   4   1       79.46       81.89      1.07 o 
   3   4   1       35.11       32.33      0.69 o 
   4   4   1        0.18        3.01      0.53 o 
   5   4   1       82.28       79.17      1.39 o 
   6   4   1        2.14        4.11      0.71 o 
  -7   5   1      601.21      617.68      7.35 o 
  -6   5   1     1163.28     1150.05      9.61 o 
  -5   5   1     2557.05     2525.54     18.19 o 
  -4   5   1     4515.48     4557.43     31.18 o 
  -3   5   1     5581.16     5701.24     34.15 o 
  -2   5   1     4952.15     5031.58     28.78 o 
  -1   5   1     4891.17     4821.38     30.68 o 
   0   5   1     4389.57     4367.00     26.11 o 
   1   5   1     4979.32     4994.98     30.93 o 
   2   5   1     3368.89     3388.12     19.77 o 
   3   5   1      872.35      877.56      6.24 o 
   4   5   1     1388.33     1401.52     11.12 o 
   5   5   1     2244.37     2227.25     17.75 o 
   6   5   1     1256.53     1263.20     12.04 o 
  -7   6   1       10.79       11.68      1.16 o 
  -6   6   1       64.55       61.70      1.40 o 
  -5   6   1      253.43      235.31      2.53 o 
  -4   6   1        0.80        3.69      0.49 o 
  -3   6   1       29.19       34.08      0.87 o 
  -2   6   1      268.51      285.11      2.32 o 
  -1   6   1      164.40      152.60      1.34 o 
   0   6   1      109.87      110.33      1.06 o 
   1   6   1      337.12      355.77      2.58 o 
   2   6   1      228.69      227.49      1.90 o 
   3   6   1       50.37       51.17      0.96 o 
   4   6   1       21.48       22.10      0.78 o 
   5   6   1      117.98      119.02      1.83 o 
   6   6   1       54.97       58.19      1.50 o 
  -7   7   1     1193.75     1216.63     19.44 o 
  -6   7   1     1225.69     1214.90     11.11 o 
  -5   7   1     1889.52     1839.48     15.63 o 
  -4   7   1     1694.04     1704.05     13.91 o 
  -3   7   1     1886.03     1896.60     13.52 o 
  -2   7   1     4134.28     4114.33     28.72 o 
  -1   7   1     3509.59     3528.75     23.21 o 
   0   7   1     3040.74     3033.01     19.76 o 
   1   7   1     3663.41     3605.93     26.90 o 
   2   7   1     2497.43     2482.39     18.74 o 
   3   7   1     2795.67     2810.45     20.15 o 
   4   7   1     2253.43     2157.46     16.76 o 
   5   7   1      994.94      975.28      8.81 o 
   6   7   1      902.96      934.30     11.15 o 
  -6   8   1        1.58        1.38      0.74 o 
  -5   8   1       25.16       24.23      1.00 o 
  -4   8   1      101.46       96.43      1.58 o 
  -3   8   1      111.00      106.65      1.45 o 
  -2   8   1       59.54       66.10      1.10 o 
  -1   8   1       76.48       72.79      1.18 o 
   0   8   1      103.13      101.96      1.40 o 
   1   8   1       61.38       62.26      1.16 o 
   2   8   1       23.40       23.95      0.83 o 
   3   8   1       18.85       20.49      0.83 o 
   4   8   1        1.71        3.30      0.63 o 
   5   8   1      100.85       94.78      1.97 o 
  -6   9   1     1445.59     1452.39     14.49 o 
  -5   9   1      859.13      852.93      8.67 o 
  -4   9   1     1042.55     1035.80      9.59 o 
  -3   9   1     1400.12     1393.03     11.62 o 
  -2   9   1     1717.04     1724.11     14.82 o 
  -1   9   1     2937.93     2885.08     24.21 o 
   0   9   1     3010.93     2964.25     23.11 o 
   1   9   1     1598.49     1620.24     13.97 o 
   2   9   1     2370.01     2328.95     21.29 o 
   3   9   1     3605.71     3502.51     30.33 o 
   4   9   1     1663.97     1622.99     16.24 o 
   5   9   1      747.22      742.12      8.04 o 
  -5  10   1      111.49      109.65      2.20 o 
  -4  10   1        8.16        9.04      0.88 o 
  -3  10   1        0.20        2.34      0.63 o 
  -2  10   1       52.26       54.21      1.49 o 
  -1  10   1       76.79       86.33      1.56 o 
   0  10   1       86.99       89.37      1.66 o 
   1  10   1       48.78       53.75      1.42 o 
   2  10   1      153.63      150.43      2.42 o 
   3  10   1       33.72       34.67      1.28 o 
   4  10   1       15.14       17.29      1.19 o 
   5  10   1       27.35       31.63      1.95 o 
  -5  11   1      647.65      661.63      7.97 o 
  -4  11   1     1579.99     1558.89     15.90 o 
  -3  11   1     2045.78     2023.26     20.13 o 
  -2  11   1      840.51      857.26      9.61 o 
  -1  11   1     1946.38     1961.83     23.77 o 
   0  11   1     2379.71     2356.02     24.26 o 
   1  11   1     1084.37     1054.43     11.56 o 
   2  11   1     1836.03     1782.92     18.85 o 
   3  11   1     1463.95     1427.59     15.46 o 
   4  11   1      632.79      645.70      7.89 o 
  -4  12   1       48.57       47.76      1.55 o 
  -3  12   1       39.57       40.72      1.42 o 
  -2  12   1       36.06       38.71      1.44 o 
  -1  12   1       10.04       12.55      0.96 o 
   0  12   1       22.73       23.98      1.15 o 
   1  12   1       33.37       35.04      1.38 o 
   2  12   1        0.81        2.35      0.86 o 
   3  12   1        3.61        3.35      0.92 o 
  -3  13   1     1518.93     1561.63     17.29 o 
  -2  13   1     1331.07     1318.22     13.59 o 
  -1  13   1     1077.84     1076.01     11.91 o 
   0  13   1     1152.45     1154.14     12.68 o 
   1  13   1     1449.31     1446.21     15.63 o 
   2  13   1      940.05      962.28     12.42 o 
  -2  14   1        9.99       10.67      1.41 o 
  -1  14   1       22.09       27.12      1.48 o 
   0  14   1       31.83       36.83      1.65 o 
   1  14   1        6.72        9.40      1.22 o 
  -8   0   2      938.96      961.16     15.99 o 
  -7   0   2     3649.75     3593.14     39.94 o 
  -6   0   2     1853.83     1789.77     19.75 o 
  -5   0   2     1196.40     1199.88     13.44 o 
  -4   0   2    10353.84    10463.78     86.77 o 
  -3   0   2     5651.80     5752.12     49.52 o 
  -2   0   2     1029.78      903.08      7.67 o 
  -1   0   2     7861.62     7783.64     67.76 o 
   0   0   2      564.03      471.96      7.32 o 
   1   0   2     1876.03     1717.70     13.13 o 
   2   0   2    10664.54    10696.90     85.07 o 
   3   0   2     3117.37     3105.88     28.69 o 
   4   0   2     1241.75     1276.09     13.86 o 
   5   0   2     2626.43     2604.02     29.64 o 
   6   0   2     1448.75     1510.57     18.12 o 
  -8   1   2        0.53        2.56      0.89 o 
  -7   1   2       20.81       24.65      0.95 o 
  -6   1   2       34.50       35.24      0.91 o 
  -5   1   2       64.65       69.86      1.04 o 
  -4   1   2       16.01       20.41      0.53 o 
  -3   1   2       73.11       89.86      1.10 o 
  -2   1   2     2024.66     2165.35     13.77 o 
  -1   1   2      526.59      557.63      3.91 o 
   0   1   2     1484.94     1657.46     10.55 o 
   1   1   2       53.59       55.02      0.76 o 
   2   1   2       26.04       32.69      0.59 o 
   3   1   2       47.95       44.45      0.84 o 
   4   1   2       19.94       22.21      0.73 o 
   5   1   2        6.32        7.59      0.69 o 
   6   1   2       11.76       13.75      1.00 o 
  -8   2   2     1009.15     1041.52     11.97 o 
  -7   2   2     1730.60     1732.39     13.95 o 
  -6   2   2     1889.59     1876.99     14.04 o 
  -5   2   2     2408.15     2394.87     16.78 o 
  -4   2   2     4421.86     4466.09     27.19 o 
  -3   2   2     4638.48     4639.81     30.52 o 
  -2   2   2     4685.15     4565.13     33.02 o 
  -1   2   2     6736.34     6739.84     50.68 o 
   0   2   2     5384.79     5206.73     37.84 o 
   1   2   2     3913.05     3878.29     23.25 o 
   2   2   2     4425.18     4427.79     25.14 o 
   3   2   2     2857.08     2869.82     19.85 o 
   4   2   2     1732.42     1738.80     13.21 o 
   5   2   2     1665.66     1677.78     14.38 o 
   6   2   2     1167.15     1220.63     13.77 o 
  -8   3   2        2.02        2.71      1.13 o 
  -7   3   2       23.55       25.50      0.98 o 
  -6   3   2       28.51       28.77      0.91 o 
  -5   3   2       55.48       61.14      1.05 o 
  -4   3   2       43.59       48.01      0.87 o 
  -3   3   2       41.46       48.23      0.74 o 
  -2   3   2     1477.88     1672.64     13.38 o 
  -1   3   2      564.32      632.03      5.48 o 
   0   3   2     1164.85     1367.14     10.21 o 
   1   3   2      138.06      143.65      1.16 o 
   2   3   2       15.13       19.44      0.50 o 
   3   3   2       50.28       48.26      0.91 o 
   4   3   2        5.18        7.46      0.60 o 
   5   3   2        2.13        3.21      0.66 o 
   6   3   2       12.71       14.45      1.14 o 
  -8   4   2     1033.34     1047.99     18.37 o 
  -7   4   2      344.21      356.53      3.87 o 
  -6   4   2     1768.13     1782.32     14.85 o 
  -5   4   2     3932.30     3908.27     28.88 o 
  -4   4   2      903.89      902.38      6.33 o 
  -3   4   2     3369.83     3335.66     22.35 o 
  -2   4   2     9509.99     9731.78     64.96 o 
  -1   4   2     5115.27     5107.08     39.66 o 
   0   4   2    11258.33    11572.79     84.01 o 
   1   4   2     6482.21     6575.26     39.27 o 
   2   4   2      857.89      855.96      6.50 o 
   3   4   2     2289.22     2282.46     16.00 o 
   4   4   2     2405.22     2355.73     17.58 o 
   5   4   2      753.79      769.55      6.73 o 
   6   4   2      725.43      766.51      9.21 o 
  -7   5   2       12.02       11.73      0.91 o 
  -6   5   2       28.67       29.62      1.01 o 
  -5   5   2       60.82       66.97      1.23 o 
  -4   5   2        0.31        2.20      0.47 o 
  -3   5   2       87.66       90.05      1.09 o 
  -2   5   2      684.60      730.95      5.41 o 
  -1   5   2       60.04       63.16      0.95 o 
   0   5   2      479.84      502.15      3.86 o 
   1   5   2       10.59       12.50      0.49 o 
   2   5   2       20.94       22.71      0.71 o 
   3   5   2       33.97       31.60      0.85 o 
   4   5   2       44.95       46.45      1.02 o 
   5   5   2       13.93       14.55      0.78 o 
  -7   6   2      713.60      728.20      7.47 o 
  -6   6   2     1555.83     1528.43     12.97 o 
  -5   6   2     2379.12     2382.06     19.12 o 
  -4   6   2     1600.25     1646.99     12.45 o 
  -3   6   2     2994.70     3000.94     22.79 o 
  -2   6   2     5191.30     5243.73     36.30 o 
  -1   6   2     3642.28     3628.68     25.86 o 
   0   6   2     4399.71     4390.74     30.70 o 
   1   6   2     4602.91     4620.55     33.69 o 
   2   6   2     1763.65     1790.59     13.91 o 
   3   6   2     1675.84     1661.81     14.15 o 
   4   6   2     1991.40     1957.76     16.05 o 
   5   6   2      905.61      897.58      7.87 o 
  -7   7   2       15.53       18.07      1.33 o 
  -6   7   2       41.24       41.37      1.28 o 
  -5   7   2       74.84       79.42      1.52 o 
  -4   7   2       24.73       28.59      0.85 o 
  -3   7   2       54.24       58.14      1.10 o 
  -2   7   2      823.36      795.10      6.49 o 
  -1   7   2      244.43      248.59      2.57 o 
   0   7   2      706.52      687.68      5.98 o 
   1   7   2       46.68       44.55      0.94 o 
   2   7   2        4.46        6.69      0.59 o 
   3   7   2       83.34       78.93      1.45 o 
   4   7   2       12.12       13.31      0.87 o 
   5   7   2        0.14        0.99      0.81 o 
  -7   8   2     1756.35     1750.11     22.35 o 
  -6   8   2     1342.19     1333.69     13.29 o 
  -5   8   2     1065.49     1067.10     10.06 o 
  -4   8   2     3074.81     3029.04     24.24 o 
  -3   8   2     2868.10     2896.75     22.62 o 
  -2   8   2     1711.34     1727.16     13.74 o 
  -1   8   2     2091.84     2096.30     17.78 o 
   0   8   2     1099.05     1097.23      9.68 o 
   1   8   2     1945.51     1965.17     16.01 o 
   2   8   2     3302.69     3242.07     26.05 o 
   3   8   2     1653.57     1615.93     13.95 o 
   4   8   2     1147.01     1141.48     11.49 o 
   5   8   2     1297.14     1295.16     15.39 o 
  -6   9   2        1.36        2.79      0.91 o 
  -5   9   2        6.23        8.40      0.83 o 
  -4   9   2        2.43        5.75      0.72 o 
  -3   9   2        9.85       11.16      0.70 o 
  -2   9   2       81.72       81.07      1.45 o 
  -1   9   2        0.07        1.94      0.57 o 
   0   9   2       31.27       31.44      1.00 o 
   1   9   2       10.54       14.49      0.70 o 
   2   9   2       18.48       23.12      0.94 o 
   3   9   2        0.02        2.00      0.70 o 
   4   9   2       25.00       25.18      1.23 o 
  -6  10   2     1084.55     1098.52     14.69 o 
  -5  10   2     1087.64     1074.07     10.78 o 
  -4  10   2     1977.93     1964.26     19.32 o 
  -3  10   2     2027.01     2046.54     18.21 o 
  -2  10   2     1292.86     1306.20     12.72 o 
  -1  10   2     1547.95     1525.50     13.95 o 
   0  10   2     1549.17     1528.23     13.45 o 
   1  10   2     1184.00     1161.08     10.78 o 
   2  10   2     1867.34     1820.50     17.05 o 
   3  10   2     1696.43     1667.01     16.69 o 
   4  10   2      811.12      817.67     11.03 o 
  -5  11   2       42.45       47.63      1.62 o 
  -4  11   2        6.70        7.81      0.89 o 
  -3  11   2       21.47       20.22      1.06 o 
  -2  11   2      347.58      343.02      4.23 o 
  -1  11   2       80.90       82.88      1.81 o 
   0  11   2      283.84      269.35      3.67 o 
   1  11   2       17.75       20.10      1.02 o 
   2  11   2        2.75        2.52      0.77 o 
   3  11   2       41.76       40.27      1.50 o 
  -4  12   2      734.63      764.52      8.54 o 
  -3  12   2     1096.20     1117.62     12.37 o 
  -2  12   2     1630.25     1632.02     17.35 o 
  -1  12   2     1633.69     1626.89     18.55 o 
   0  12   2     2275.29     2251.61     24.62 o 
   1  12   2     1337.23     1320.43     14.41 o 
   2  12   2      639.22      653.73      7.38 o 
   3  12   2     1062.47     1054.70     19.40 o 
  -4  13   2        6.12        6.84      1.27 o 
  -3  13   2        0.83        1.39      1.00 o 
  -2  13   2        0.34        2.40      0.94 o 
  -1  13   2        8.57       10.09      1.14 o 
   0  13   2        4.36        5.19      1.05 o 
   1  13   2        1.88        1.96      1.01 o 
   2  13   2       15.38       18.93      1.70 o 
  -2  14   2     1314.75     1354.36     17.64 o 
  -1  14   2     1348.71     1390.47     21.83 o 
   0  14   2     1229.10     1261.09     17.91 o 
  -8   1   3      846.04      856.68      9.02 o 
  -7   1   3     1043.56     1028.05     10.96 o 
  -6   1   3     2192.17     2196.12     18.05 o 
  -5   1   3     3304.99     3271.77     24.47 o 
  -4   1   3     6388.76     6374.45     41.87 o 
  -3   1   3     6574.26     6562.39     42.90 o 
  -2   1   3     2725.37     2609.75     16.85 o 
  -1   1   3     5594.16     5616.91     37.07 o 
   0   1   3     6654.33     6783.79     42.50 o 
   1   1   3     1951.63     1915.00     13.43 o 
   2   1   3     2156.18     2213.73     17.07 o 
   3   1   3     1689.41     1702.17     13.78 o 
   4   1   3      857.51      863.25      8.21 o 
   5   1   3     1789.22     1809.05     16.42 o 
  -8   2   3       10.66       14.91      1.10 o 
  -7   2   3       27.52       28.30      1.08 o 
  -6   2   3      266.40      268.18      2.96 o 
  -5   2   3      104.65       99.40      1.38 o 
  -4   2   3       58.08       65.76      0.91 o 
  -3   2   3       85.65       87.09      1.14 o 
  -2   2   3      346.53      333.59      2.78 o 
  -1   2   3      123.16      145.89      1.40 o 
   0   2   3      192.56      201.53      1.92 o 
   1   2   3      419.46      412.48      3.21 o 
   2   2   3      287.36      275.81      2.77 o 
   3   2   3      366.91      376.48      3.59 o 
   4   2   3       89.29       83.15      1.49 o 
   5   2   3        0.18        1.82      0.71 o 
  -8   3   3     1194.33     1200.69     13.44 o 
  -7   3   3     1923.88     1857.31     16.50 o 
  -6   3   3     1848.45     1813.96     14.70 o 
  -5   3   3     1973.86     1951.83     14.78 o 
  -4   3   3     1928.46     1918.00     14.36 o 
  -3   3   3     2940.24     2942.11     19.10 o 
  -2   3   3     5991.18     6103.37     47.28 o 
  -1   3   3     4155.07     4129.20     30.20 o 
   0   3   3     2801.30     2766.41     19.24 o 
   1   3   3     4467.94     4487.96     30.39 o 
   2   3   3     2982.02     2898.66     22.45 o 
   3   3   3     2437.40     2422.85     19.64 o 
   4   3   3     2074.78     2031.73     17.41 o 
   5   3   3      692.42      716.59      7.77 o 
  -8   4   3       20.40       22.05      1.29 o 
  -7   4   3       21.20       22.19      1.01 o 
  -6   4   3       33.94       36.35      1.04 o 
  -5   4   3       25.31       25.67      0.80 o 
  -4   4   3       25.47       26.17      0.72 o 
  -3   4   3        7.15        8.81      0.54 o 
  -2   4   3      224.80      218.47      2.25 o 
  -1   4   3        6.07        7.42      0.58 o 
   0   4   3       12.62       14.73      0.60 o 
   1   4   3      132.77      125.02      1.40 o 
   2   4   3        1.81        6.22      0.55 o 
   3   4   3       33.62       36.22      1.36 o 
   4   4   3        2.46        3.93      0.74 o 
   5   4   3        4.36        5.73      1.05 o 
  -8   5   3     1266.37     1251.37     17.06 o 
  -7   5   3     1664.89     1622.80     15.23 o 
  -6   5   3     1808.28     1780.97     15.32 o 
  -5   5   3     1658.31     1684.62     13.00 o 
  -4   5   3      964.53      972.00      7.87 o 
  -3   5   3     2147.34     2121.09     16.92 o 
  -2   5   3     5270.67     5289.43     41.39 o 
  -1   5   3     2835.18     2794.18     22.10 o 
   0   5   3     2408.93     2388.16     18.77 o 
   1   5   3     4414.70     4453.03     34.78 o 
   2   5   3     2718.97     2694.91     21.68 o 
   3   5   3     2403.71     2370.10     20.06 o 
   4   5   3     2116.65     2081.42     19.77 o 
   5   5   3      480.46      506.18      7.18 o 
  -7   6   3        1.34        3.11      0.80 o 
  -6   6   3      139.54      143.42      2.17 o 
  -5   6   3      184.31      177.96      2.21 o 
  -4   6   3      101.42      100.94      1.41 o 
  -3   6   3       63.41       62.71      1.33 o 
  -2   6   3       10.90       11.89      0.60 o 
  -1   6   3      158.05      159.82      2.07 o 
   0   6   3       30.94       33.80      0.86 o 
   1   6   3       48.38       55.18      1.10 o 
   2   6   3      244.48      235.50      2.60 o 
   3   6   3      164.11      171.94      2.34 o 
   4   6   3      127.84      127.31      2.38 o 
  -7   7   3      749.56      777.19      8.08 o 
  -6   7   3     1556.13     1551.46     13.88 o 
  -5   7   3     2090.31     2088.09     18.12 o 
  -4   7   3     2381.30     2425.55     18.79 o 
  -3   7   3     3077.60     3081.06     26.38 o 
  -2   7   3     2273.62     2294.72     18.97 o 
  -1   7   3     2413.35     2450.42     21.04 o 
   0   7   3     3193.93     3195.36     26.18 o 
   1   7   3     1932.97     1926.07     15.66 o 
   2   7   3     1563.73     1588.87     13.71 o 
   3   7   3     1295.30     1280.43     11.53 o 
   4   7   3      918.99      947.19     10.07 o 
  -7   8   3       20.98       23.55      1.56 o 
  -6   8   3       72.88       74.09      1.72 o 
  -5   8   3        7.62        7.83      0.74 o 
  -4   8   3        4.63        7.30      0.61 o 
  -3   8   3        3.17        5.99      0.62 o 
  -2   8   3      147.30      134.23      1.82 o 
  -1   8   3        0.09        1.29      0.51 o 
   0   8   3       16.54       17.83      0.79 o 
   1   8   3      103.75       97.49      1.57 o 
   2   8   3        3.18        5.15      0.67 o 
   3   8   3       51.57       51.21      1.36 o 
   4   8   3        1.38        1.70      0.89 o 
  -6   9   3      889.20      926.47      9.71 o 
  -5   9   3     1955.28     1953.44     17.18 o 
  -4   9   3     3313.65     3344.68     27.29 o 
  -3   9   3     2047.62     2108.30     18.12 o 
  -2   9   3     1413.63     1399.20     12.29 o 
  -1   9   3     2597.53     2551.88     21.63 o 
   0   9   3     1981.16     2002.85     17.21 o 
   1   9   3     1117.08     1111.22      9.82 o 
   2   9   3     1265.73     1256.65     11.98 o 
   3   9   3      622.66      633.98      6.68 o 
  -6  10   3       41.57       44.09      1.86 o 
  -5  10   3      128.73      126.87      2.22 o 
  -4  10   3       61.56       66.20      2.31 o 
  -3  10   3       48.97       52.82      1.36 o 
  -2  10   3        3.95        5.71      0.86 o 
  -1  10   3       49.49       52.48      1.46 o 
   0  10   3        2.05        2.40      0.72 o 
   1  10   3        2.52        5.63      0.78 o 
   2  10   3      120.46      116.09      2.38 o 
   3  10   3       44.78       46.41      1.80 o 
  -5  11   3     1034.43     1088.52     12.13 o 
  -4  11   3     1628.12     1654.66     17.17 o 
  -3  11   3      910.71      922.33     10.11 o 
  -2  11   3     1690.93     1654.92     17.78 o 
  -1  11   3     2022.31     1975.02     22.08 o 
   0  11   3      846.56      839.51     10.40 o 
   1  11   3     1276.19     1256.98     15.34 o 
   2  11   3     1408.58     1404.85     14.91 o 
  -4  12   3        0.00        0.84      0.91 o 
  -3  12   3        0.10        0.19      1.04 o 
  -2  12   3       57.44       55.41      2.09 o 
  -1  12   3        3.52        4.19      1.14 o 
   0  12   3        4.81        4.89      1.24 o 
   1  12   3       48.52       48.04      2.21 o 
   2  12   3       10.20       13.55      2.30 o 
  -3  13   3      868.95      891.39     14.03 o 
  -2  13   3     1382.70     1401.61     20.25 o 
  -1  13   3      941.47      967.79     13.30 o 
   0  13   3      905.56      906.70     14.26 o 
  -8   0   4     1250.13     1209.46     18.00 o 
  -7   0   4     1197.30     1130.93     16.26 o 
  -6   0   4      862.95      878.18     18.27 o 
  -5   0   4     4241.57     4161.10     50.97 o 
  -4   0   4     2167.18     2116.26     26.65 o 
  -3   0   4     1068.32     1046.95     11.58 o 
  -2   0   4    10063.24    10109.80    106.07 o 
  -1   0   4     7489.85     7337.59    112.92 o 
   0   0   4     2560.06     2543.76     31.64 o 
   1   0   4     3283.71     3212.27     44.64 o 
   2   0   4     1385.22     1389.94     19.07 o 
   3   0   4      988.40      967.46     13.83 o 
   4   0   4     1516.55     1478.01     20.78 o 
  -8   1   4       30.99       31.38      1.34 o 
  -7   1   4      106.25      104.75      1.97 o 
  -6   1   4        0.35        2.08      0.64 o 
  -5   1   4       47.77       47.24      1.13 o 
  -4   1   4      196.09      194.77      1.93 o 
  -3   1   4       82.28       80.56      1.04 o 
  -2   1   4       33.81       36.54      1.04 o 
  -1   1   4       84.82       89.35      1.71 o 
   0   1   4      285.28      277.26      2.91 o 
   1   1   4      143.66      141.89      1.94 o 
   2   1   4        6.86        8.60      0.75 o 
   3   1   4        0.33        2.52      0.72 o 
   4   1   4        4.14        5.00      0.90 o 
  -8   2   4     1177.18     1175.07     23.75 o 
  -7   2   4     1404.77     1363.42     13.76 o 
  -6   2   4     1620.04     1606.01     15.78 o 
  -5   2   4     2683.88     2665.30     21.26 o 
  -4   2   4     2990.11     2944.15     22.12 o 
  -3   2   4     2866.91     2859.65     21.69 o 
  -2   2   4     4175.82     4197.14     30.88 o 
  -1   2   4     3943.19     3929.60     29.87 o 
   0   2   4     2691.24     2663.89     21.57 o 
   1   2   4     2699.56     2702.46     22.67 o 
   2   2   4     2045.26     2052.76     20.99 o 
   3   2   4     1294.76     1271.88     13.58 o 
   4   2   4     1190.13     1206.20     13.26 o 
  -8   3   4       50.93       51.34      1.72 o 
  -7   3   4      112.13      108.37      2.58 o 
  -6   3   4        3.76        5.83      0.73 o 
  -5   3   4       69.88       71.53      1.30 o 
  -4   3   4      180.17      178.42      1.86 o 
  -3   3   4      195.87      188.84      2.02 o 
  -2   3   4       18.25       19.95      0.81 o 
  -1   3   4       43.78       48.56      0.93 o 
   0   3   4      187.49      181.10      1.94 o 
   1   3   4      228.00      216.95      2.34 o 
   2   3   4        0.90        4.58      0.79 o 
   3   3   4        2.11        5.34      0.81 o 
   4   3   4       14.20       16.11      1.14 o 
  -8   4   4     1060.36     1073.69     22.86 o 
  -7   4   4     1574.46     1553.75     15.60 o 
  -6   4   4     2748.92     2690.23     24.45 o 
  -5   4   4     1348.44     1384.12     11.61 o 
  -4   4   4     3291.86     3290.99     25.00 o 
  -3   4   4     5256.98     5285.89     42.05 o 
  -2   4   4      838.57      855.12      7.59 o 
  -1   4   4     1137.41     1142.28      9.92 o 
   0   4   4     2787.92     2764.19     23.19 o 
   1   4   4     2004.82     2052.76     18.17 o 
   2   4   4     2438.05     2433.90     23.32 o 
   3   4   4     1774.00     1764.45     17.35 o 
   4   4   4      893.85      940.64     10.69 o 
  -8   5   4        7.20        7.60      1.37 o 
  -7   5   4       83.96       87.19      1.91 o 
  -6   5   4       14.46       17.57      0.92 o 
  -5   5   4        9.76       10.78      0.64 o 
  -4   5   4      118.10      124.65      1.73 o 
  -3   5   4        3.57        5.25      0.52 o 
  -2   5   4       30.22       34.33      1.22 o 
  -1   5   4       88.38       91.26      2.09 o 
   0   5   4      253.09      249.71      2.93 o 
   1   5   4       19.18       22.70      0.85 o 
   2   5   4       27.56       28.73      1.02 o 
   3   5   4       15.51       15.25      0.98 o 
   4   5   4        0.04        1.20      0.97 o 
  -7   6   4     1223.59     1239.41     12.48 o 
  -6   6   4     1987.95     1992.19     18.81 o 
  -5   6   4     1621.45     1635.70     13.35 o 
  -4   6   4     2062.66     2044.75     17.49 o 
  -3   6   4     3240.80     3246.87     31.32 o 
  -2   6   4     1786.39     1838.55     18.51 o 
  -1   6   4     1454.13     1472.12     14.98 o 
   0   6   4     2594.91     2549.14     24.79 o 
   1   6   4     1794.31     1771.41     15.30 o 
   2   6   4     1354.21     1347.94     13.16 o 
   3   6   4     1627.06     1604.65     15.99 o 
  -7   7   4      131.83      135.57      2.47 o 
  -6   7   4        0.06        1.73      0.68 o 
  -5   7   4       53.43       51.20      1.28 o 
  -4   7   4      195.25      193.50      2.72 o 
  -3   7   4       74.55       81.46      1.66 o 
  -2   7   4        9.34       10.04      0.96 o 
  -1   7   4       67.84       68.70      1.77 o 
   0   7   4      174.92      165.50      2.30 o 
   1   7   4      204.61      194.16      2.59 o 
   2   7   4       13.05       15.61      1.00 o 
   3   7   4        0.20        1.06      0.78 o 
  -7   8   4      873.58      896.61     12.05 o 
  -6   8   4      911.09      944.55      8.61 o 
  -5   8   4     1801.61     1803.36     16.11 o 
  -4   8   4     1340.85     1392.48     13.59 o 
  -3   8   4     1268.94     1276.58     12.81 o 
  -2   8   4     3250.61     3136.62     30.11 o 
  -1   8   4     3086.49     3032.74     27.85 o 
   0   8   4     2001.62     1980.22     18.01 o 
   1   8   4     1434.86     1391.07     13.35 o 
   2   8   4      840.09      853.98      9.95 o 
   3   8   4      988.34     1021.29     12.32 o 
  -6   9   4        8.18        9.25      0.96 o 
  -5   9   4        0.00        2.18      0.77 o 
  -4   9   4        8.74        8.97      0.91 o 
  -3   9   4       17.36       17.66      1.00 o 
  -2   9   4       29.06       30.01      1.12 o 
  -1   9   4        9.86       11.26      0.89 o 
   0   9   4       97.67       97.05      2.17 o 
   1   9   4        4.39        7.25      1.01 o 
   2   9   4        7.10        7.03      1.13 o 
  -6  10   4      712.84      759.09     10.02 o 
  -5  10   4     1083.91     1110.57     12.23 o 
  -4  10   4     1459.62     1463.25     15.44 o 
  -3  10   4     1070.21     1057.06     12.25 o 
  -2  10   4     1770.19     1730.70     17.86 o 
  -1  10   4     2560.92     2521.78     25.41 o 
   0  10   4     1269.79     1264.26     12.92 o 
   1  10   4      996.00      999.64     11.13 o 
   2  10   4     1210.23     1215.85     16.67 o 
  -5  11   4       24.93       27.11      1.90 o 
  -4  11   4       98.22       97.72      2.64 o 
  -3  11   4       24.16       28.93      1.59 o 
  -2  11   4        8.99       12.33      1.14 o 
  -1  11   4       34.97       36.32      1.57 o 
   0  11   4      120.18      122.14      2.63 o 
   1  11   4      112.30      109.12      3.18 o 
  -4  12   4     1350.86     1379.99     18.53 o 
  -3  12   4     1340.24     1372.92     18.05 o 
  -2  12   4      592.96      612.48      9.13 o 
  -1  12   4      797.90      797.67     10.50 o 
   0  12   4      857.25      864.11     13.46 o 
  -8   1   5     1448.83     1393.62     15.14 o 
  -7   1   5     2155.68     2051.54     26.02 o 
  -6   1   5      960.37      951.92      9.47 o 
  -5   1   5     1217.62     1230.10     11.87 o 
  -4   1   5     2510.56     2512.08     21.81 o 
  -3   1   5     1614.98     1643.00     14.52 o 
  -2   1   5     3128.27     3091.74     28.01 o 
  -1   1   5     3671.10     3621.18     36.00 o 
   0   1   5     1141.43     1144.96     11.70 o 
   1   1   5     2408.31     2384.62     26.26 o 
   2   1   5     2965.53     2891.23     31.82 o 
   3   1   5      938.53      951.15     11.59 o 
  -8   2   5       13.43       18.47      1.30 o 
  -7   2   5       22.02       26.35      1.22 o 
  -6   2   5      142.57      145.04      3.16 o 
  -5   2   5      140.80      132.91      1.93 o 
  -4   2   5      336.48      313.04      3.51 o 
  -3   2   5      148.30      143.17      3.17 o 
  -2   2   5      106.63      108.23      1.80 o 
  -1   2   5      146.89      138.97      2.99 o 
   0   2   5       53.90       51.52      1.26 o 
   1   2   5        7.88       12.02      0.77 o 
   2   2   5       79.47       78.84      1.76 o 
   3   2   5       74.63       79.51      2.25 o 
  -8   3   5      875.11      858.15     11.20 o 
  -7   3   5      920.73      911.01     10.62 o 
  -6   3   5     2166.44     2116.99     20.53 o 
  -5   3   5     2806.52     2787.83     25.76 o 
  -4   3   5     2414.77     2459.65     22.69 o 
  -3   3   5     3042.14     2972.72     30.17 o 
  -2   3   5     2084.64     2095.24     21.94 o 
  -1   3   5     1863.35     1852.02     18.26 o 
   0   3   5     2940.25     2923.43     28.55 o 
   1   3   5     1260.18     1259.27     14.47 o 
   2   3   5      714.79      728.69      8.85 o 
   3   3   5     1220.58     1218.02     13.30 o 
  -8   4   5        0.15        0.38      1.03 o 
  -7   4   5        1.13        2.72      0.83 o 
  -6   4   5       58.31       58.23      1.35 o 
  -5   4   5        0.06        2.86      0.64 o 
  -4   4   5       36.68       34.82      1.67 o 
  -3   4   5       11.78       16.92      1.03 o 
  -2   4   5        3.17        6.32      1.00 o 
  -1   4   5       33.60       35.41      1.33 o 
   0   4   5        5.78        8.47      0.89 o 
   1   4   5        1.17        1.75      0.65 o 
   2   4   5        7.38        6.22      0.94 o 
   3   4   5       15.55       18.27      1.25 o 
  -7   5   5      729.97      743.78      8.94 o 
  -6   5   5     2369.13     2299.73     22.33 o 
  -5   5   5     2562.80     2515.59     28.36 o 
  -4   5   5     2213.91     2219.50     26.19 o 
  -3   5   5     3244.33     3225.70     35.70 o 
  -2   5   5     1632.49     1661.31     18.96 o 
  -1   5   5     1406.98     1402.18     16.82 o 
   0   5   5     2892.89     2788.52     33.39 o 
   1   5   5      935.12      912.21     10.86 o 
   2   5   5      391.22      406.54      6.93 o 
   3   5   5     1171.46     1202.24     23.50 o 
  -7   6   5       25.01       26.17      1.39 o 
  -6   6   5       31.97       35.08      1.40 o 
  -5   6   5      136.80      133.86      2.46 o 
  -4   6   5      139.30      133.44      2.57 o 
  -3   6   5      207.85      201.06      3.47 o 
  -2   6   5      100.61       96.01      2.28 o 
  -1   6   5       41.96       39.75      1.60 o 
   0   6   5       99.14       96.72      2.27 o 
   1   6   5       12.13       14.33      1.16 o 
   2   6   5       31.03       33.70      1.88 o 
  -7   7   5     1302.84     1308.39     23.32 o 
  -6   7   5     1144.75     1163.82     12.76 o 
  -5   7   5     1001.52     1016.94     12.08 o 
  -4   7   5     1597.91     1559.37     16.67 o 
  -3   7   5     1705.95     1668.31     19.26 o 
  -2   7   5     1850.34     1816.85     20.92 o 
  -1   7   5     1810.47     1768.80     20.42 o 
   0   7   5     1191.12     1175.71     14.81 o 
   1   7   5     1456.73     1423.69     16.94 o 
   2   7   5     1406.57     1376.09     16.58 o 
  -6   8   5       66.34       63.87      2.86 o 
  -5   8   5        8.10        9.31      1.17 o 
  -4   8   5       63.82       62.29      1.89 o 
  -3   8   5        0.04        1.81      0.94 o 
  -2   8   5        0.40        2.45      0.96 o 
  -1   8   5       43.11       41.85      1.76 o 
   0   8   5        0.50        1.19      0.91 o 
   1   8   5        0.03        0.07      1.11 o 
   2   8   5        9.81       11.40      1.71 o 
  -6   9   5      600.07      622.33      9.98 o 
  -5   9   5      800.96      805.99     10.44 o 
  -4   9   5      916.22      907.12     11.42 o 
  -3   9   5      945.51      943.12     12.28 o 
  -2   9   5     1943.26     1863.79     22.49 o 
  -1   9   5     1448.61     1436.65     17.81 o 
   0   9   5      705.95      702.94      8.73 o 
   1   9   5     1673.26     1660.78     35.22 o 
  -5  10   5       55.53       59.64      2.37 o 
  -4  10   5       35.45       38.21      1.76 o 
  -3  10   5      116.59      113.53      2.91 o 
  -2  10   5       42.82       44.43      1.98 o 
  -1  10   5        2.29        3.23      1.16 o 
   0  10   5       53.84       51.80      1.93 o 
  -4  11   5      794.53      818.36     14.17 o 
  -3  11   5      954.40      953.39     12.09 o 
  -2  11   5     1253.33     1227.72     17.14 o 
  -1  11   5      840.44      840.66     12.70 o 
  -8   0   6     1700.40     1611.42     34.83 o 
  -7   0   6      736.12      698.60     12.41 o 
  -6   0   6     2124.25     2067.77     28.61 o 
  -5   0   6     2365.30     2366.46     37.14 o 
  -4   0   6     1522.01     1532.60     20.09 o 
  -3   0   6     2334.82     2370.05     40.97 o 
  -2   0   6      955.11      994.56     16.16 o 
  -1   0   6      569.65      548.11      9.15 o 
   0   0   6     1905.44     1899.20     51.91 o 
   1   0   6     1777.48     1785.20     37.22 o 
   2   0   6     1145.47     1171.74     17.14 o 
  -8   1   6        7.94       10.93      1.32 o 
  -7   1   6        9.27       13.33      1.45 o 
  -6   1   6       20.62       22.92      1.08 o 
  -5   1   6       18.51       22.96      1.02 o 
  -4   1   6       31.80       34.21      1.14 o 
  -3   1   6      134.17      144.74      2.36 o 
  -2   1   6        0.08        3.04      0.67 o 
  -1   1   6       25.10       27.67      1.11 o 
   0   1   6       53.85       57.63      1.67 o 
   1   1   6        9.95       13.54      1.06 o 
   2   1   6        0.98        3.86      0.86 o 
  -8   2   6     1089.11     1064.38     19.58 o 
  -7   2   6     1116.47     1078.01     12.87 o 
  -6   2   6     1552.08     1514.16     17.23 o 
  -5   2   6     1837.44     1863.79     19.77 o 
  -4   2   6     1674.58     1687.58     18.14 o 
  -3   2   6     1951.25     1998.19     21.26 o 
  -2   2   6     1883.54     1877.94     23.39 o 
  -1   2   6     1443.81     1443.87     16.75 o 
   0   2   6     1524.27     1524.51     17.62 o 
   1   2   6     1401.87     1398.30     23.44 o 
   2   2   6      975.08      992.38     11.84 o 
  -7   3   6        1.56        5.17      0.85 o 
  -6   3   6       39.68       41.92      1.47 o 
  -5   3   6        5.09        6.48      0.89 o 
  -4   3   6       11.17       17.50      1.87 o 
  -3   3   6      201.36      206.23      3.63 o 
  -2   3   6        8.72       10.99      1.02 o 
  -1   3   6       81.25       81.79      2.14 o 
   0   3   6       55.79       57.70      2.92 o 
   1   3   6        5.27        7.21      1.06 o 
   2   3   6        1.85        2.52      1.08 o 
  -7   4   6     1568.72     1528.09     16.48 o 
  -6   4   6     1026.19     1020.14     12.00 o 
  -5   4   6     1100.40     1105.93     16.96 o 
  -4   4   6     1845.32     1879.86     24.54 o 
  -3   4   6     1654.78     1670.27     20.35 o 
  -2   4   6     2813.62     2754.42     39.38 o 
  -1   4   6     2867.58     2808.63     35.83 o 
   0   4   6     1217.00     1183.40     16.04 o 
   1   4   6      846.86      813.51     13.56 o 
   2   4   6      814.14      804.32     13.41 o 
  -7   5   6       33.61       35.01      1.50 o 
  -6   5   6        2.98        5.79      1.22 o 
  -5   5   6       49.29       46.96      1.92 o 
  -4   5   6       64.69       65.96      2.12 o 
  -3   5   6       32.85       37.10      1.88 o 
  -2   5   6       16.23       18.14      1.43 o 
  -1   5   6        3.13        6.13      1.06 o 
   0   5   6       33.59       34.74      1.74 o 
   1   5   6       22.37       22.13      1.58 o 
  -7   6   6     1146.24     1133.44     27.52 o 
  -6   6   6     1123.48     1123.33     18.83 o 
  -5   6   6      968.62      975.94     17.86 o 
  -4   6   6     1670.26     1636.87     21.97 o 
  -3   6   6     1678.34     1622.19     22.81 o 
  -2   6   6     1442.88     1389.28     19.81 o 
  -1   6   6     1906.11     1854.73     24.63 o 
   0   6   6     1340.52     1287.21     16.45 o 
   1   6   6      737.24      739.17     12.09 o 
  -6   7   6       37.49       42.14      2.12 o 
  -5   7   6       18.30       24.25      2.18 o 
  -4   7   6       21.79       25.11      1.83 o 
  -3   7   6      190.42      185.38      4.21 o 
  -2   7   6        0.02        2.59      1.21 o 
  -1   7   6       53.85       54.28      2.39 o 
   0   7   6       35.73       37.93      1.82 o 
   1   7   6       19.49       19.46      2.15 o 
  -6   8   6     1119.21     1162.24     53.43 o 
  -5   8   6     1349.08     1366.89     18.00 o 
  -4   8   6     1290.20     1274.46     16.82 o 
  -3   8   6     1221.95     1174.19     15.59 o 
  -2   8   6      625.36      628.23     10.31 o 
  -1   8   6      672.06      689.80     11.22 o 
   0   8   6     1112.34     1115.00     20.64 o 
  -5   9   6       22.74       24.12      2.15 o 
  -4   9   6       42.19       40.11      2.18 o 
  -3   9   6        0.00        1.08      1.17 o 
  -2   9   6        7.51        6.06      1.34 o 
  -1   9   6       20.71       22.63      2.42 o 
  -4  10   6      937.58      948.99     24.40 o 
  -3  10   6      674.23      680.35     18.54 o 
  -2  10   6     1007.89      991.71     30.82 o 
  -7   1   7      705.18      721.28      9.08 o 
  -6   1   7     1578.34     1569.99     17.95 o 
  -5   1   7     2898.68     2915.42     35.03 o 
  -4   1   7     1070.46     1116.93     13.26 o 
  -3   1   7     1161.04     1187.32     22.77 o 
  -2   1   7     2099.34     2092.68     30.83 o 
  -1   1   7      863.98      864.14     13.35 o 
   0   1   7      942.87      961.08     18.01 o 
  -7   2   7      166.28      163.70      3.21 o 
  -6   2   7        2.54        5.88      1.06 o 
  -5   2   7        6.28       10.66      1.45 o 
  -4   2   7       16.32       16.75      1.53 o 
  -3   2   7      224.66      215.35      6.29 o 
  -2   2   7       37.73       38.58      2.03 o 
  -1   2   7        1.85        4.51      1.27 o 
   0   2   7      228.72      221.10      5.19 o 
  -7   3   7     1230.99     1217.84     20.17 o 
  -6   3   7      906.54      920.05     14.97 o 
  -5   3   7      632.01      672.95     11.51 o 
  -4   3   7     1609.44     1614.99     38.09 o 
  -3   3   7     1529.49     1555.05     23.59 o 
  -2   3   7     1023.67     1034.70     16.33 o 
  -1   3   7     1483.18     1440.53     22.20 o 
   0   3   7     1044.50     1053.15     15.40 o 
  -7   4   7        0.11        2.70      1.38 o 
  -6   4   7        0.68        2.90      1.38 o 
  -5   4   7        5.73        5.79      1.45 o 
  -4   4   7       11.48       14.40      1.65 o 
  -3   4   7        5.12        7.90      1.41 o 
  -2   4   7        2.73        2.77      1.25 o 
  -1   4   7        4.32        8.39      1.47 o 
   0   4   7        6.05        9.34      1.80 o 
  -6   5   7      675.17      689.50     12.03 o 
  -5   5   7      323.01      345.75      7.14 o 
  -4   5   7     1578.05     1538.25     25.70 o 
  -3   5   7     1421.43     1413.45     23.70 o 
  -2   5   7      730.11      726.39     13.34 o 
  -1   5   7     1514.51     1505.20     23.52 o 
  -6   6   7        4.81        5.27      1.70 o 
  -5   6   7        0.23        1.27      1.35 o 
  -4   6   7        0.43        5.05      1.61 o 
  -3   6   7      171.75      163.36      4.72 o 
  -2   6   7       14.28       11.81      1.84 o 
  -1   6   7       12.99       14.17      2.28 o 
  -5   7   7     1352.96     1383.74     29.83 o 
  -4   7   7      991.50     1001.64     15.10 o 
  -3   7   7      965.51      957.92     14.51 o 
  -2   7   7     1084.19     1071.22     22.25 o 
  -4   8   7        5.08        4.33      2.66 o 
  -3   8   7       25.68       26.81      2.83 o 
  -6   0   8      992.32     1056.81     21.69 o 
  -5   0   8      632.64      707.65     20.80 o 
  -4   0   8     1193.60     1235.60     55.52 o 
  -3   0   8     1586.97     1643.24     71.33 o 
  -2   0   8     1673.50     1710.49     74.24 o 
  -6   1   8        0.65        3.36      1.72 o 
  -5   1   8        2.58        7.98      1.94 o 
  -4   1   8       24.77       34.51      2.63 o 
  -3   1   8       17.16       26.06      2.48 o 
  -2   1   8        3.10        6.55      1.85 o 
  -6   2   8     1006.04     1014.91     20.59 o 
  -5   2   8      952.66     1027.44     24.16 o 
  -4   2   8     1057.05     1117.53     24.43 o 
  -3   2   8     1173.31     1222.38     19.08 o 
  -2   2   8     1015.58     1039.08     21.83 o 
  -5   3   8       20.48       28.12      2.51 o 
  -4   3   8       32.38       35.74      2.43 o 
  -3   3   8        8.23       11.03      1.64 o 
  -2   3   8        0.02        1.86      1.42 o 
  -5   4   8     1343.77     1389.78     50.10 o 
  -4   4   8      968.23     1022.84     28.21 o 
  -3   4   8      632.12      659.05     12.92 o 
                                                 
